# Supplementary material for: Berberine Attenuates Glucocorticoid-Induced Bone Loss in Mice: Associated with the Gut Microbiota–Glycerophospholipid Metabolic Axis
Source: Foods. 2026 Apr 10;15(8):1325. doi: 10.3390/foods15081325 (PMC13115423; doi:10.3390/foods15081325)
Supplement: Supplementary file 1 [file foods-15-01325-s001.zip]

Archive with 1 entries (1 files):
- foods-4212729-supplementary.pdf
